# Supplementary material for: Genome-wide identification of foxtail millet’s TRX family and a functional analysis of SiNRX1 in response to drought and salt stresses in transgenic Arabidopsis
Source: Front Plant Sci. 2022 Sep 26;13:946037. doi: 10.3389/fpls.2022.946037 (PMC9549295; doi:10.3389/fpls.2022.946037)
Supplement: Supplementary file 2 [file DataSheet_2.xlsx]

## Sheet: Table S1
Table S1 Physicochemical properties of TRX family proteins in foxtail millet
Gene name	Accession No	Gene ID	Chromosome position	Amino acid number	molecular weight/MW	Isoelectric point/PI	Subcellular localization prediction
SiTRX1	XP_004952710.1	Seita.1G203000	1	199	22356.3	5.58	Chloroplast
SiTRX2	XP_004953243.1	Seita.1G249300	1	174	18568.5	9.04	Chloroplast
SiTRX3	XP_004954084.1	Seita.1G336800	1	187	21060.3	9.11	Chloroplast
SiTRX4	XP_004954393.1	Seita.1G368100	1	188	20683.9	8.81	Chloroplast、Mitochondria
SiTRX5	XP_004955690.1	Seita.2G061200	2	110	12507.5	5.52	Cytoplasm、Chloroplast
SiTRX6	XP_004955694.1	Seita.2G061900	2	119	12971.1	5.56	Cytoplasm
SiTRX7	XP_004957679.1	Seita.2G312300	2	301	32634	5.78	Chloroplast
SiTRX8	XP_004958552.3	Seita.2G417000	2	544	59365.7	7	Mitochondria
SiTRX9	XP_004958724.1	Seita.2G436600	2	274	29343.7	8.65	Chloroplast
SiTRX10	XP_004960081.1	Seita.3G016700	3	175	18927.9	8.63	Chloroplast
SiTRX11	XP_004960795.1	Seita.3G099600	3	134	14710.7	5.82	Cytoplasm
SiTRX12	XP_004960923.1	Seita.3G113300	3	227	24908.5	9.25	Chloroplast、Nucleus
SiTRX13	XP_004961572.1	Seita.3G185400	3	131	14095.4	4.78	cytoplasm、Chloroplast、Extracellular
SiTRX14	XP_004961739.1	Seita.3G203100	3	131	14678.7	4.64	Cytoplasm
SiTRX15	XP_004964323.1	Seita.4G008600	4	184	20619.3	8.82	Nucleus
SiTRX16	XP_004966321.1	Seita.4G269100	4	182	19368.5	9.43	Chloroplast
SiTRX17	XP_004966568.1	Seita.4G291100	4	168	18581.5	8.76	Chloroplast
SiTRX18	XP_004968326.1	Seita.5G118200	5	144	15989.3	5.37	Cytoplasm
SiTRX19	RCV25126.1	Seita.5G141400	5	300	34012.2	5.62	PlasmaMembrane
SiTRX20(SiNRX2)	XP_004970236.1	Seita.5G346500	5	397	43794.7	5.4	Cytoplasm
SiTRX21	XP_004971360.2	Seita.5G463500	5	235	25685.8	9.78	Nucleus，Mitochondria
SiTRX22	XP_004973318.1	Seita.6G129100	6	190	20773	5.34	Chloroplast
SiTRX23	XP_004975631.1	Seita.7G099500	7	189	20927.1	9.28	Chloroplast
SiTRX24	XP_004976325.1	Seita.7G178000	7	186	20032	8.87	Chloroplast
SiTRX25(SiNRX3)	XP_004976749.1	Seita.7G231200	7	389	43862.4	6.8	Cytoplasm
SiTRX26	XP_004976909.1	Seita.7G248600	7	125	14073	5.15	Cytoplasm
SiTRX27	XP_004977183.1	Seita.7G279700	7	172	18231.2	8.68	Chloroplast
SiTRX28	XP_004978873.1	Seita.8G058900	8	183	21102.9	8.53	Nucleus
SiTRX29	XP_004981402.1	Seita.9G051500	9	132	14332.5	6.57	Chloroplast
SiTRX30	XP_004981401.1	Seita.9G051600	9	100	11086.9	6.3	Chloroplast
SiTRX31	XP_004982992.1	Seita.9G237000	9	181	19318.5	8.98	Chloroplast
SiTRX32	RCV44390.1	Seita.9G369900	9	444	50163.5	5.81	Cytoplasm
SiTRX33(SiNRX1)	XP_004984067.1	Seita.9G370000	9	580	64177.9	4.8	Cytoplasm
SiTRX34	XP_004984835.1	Seita.9G442800	9	183	20490.7	6.9	Chloroplast
SiTRX35	RCV46368.1	Seita.9G526200	9	261	29601.8	9.15	Nucleus，Mitochondria

## Sheet: Table S2
Table S2. Primer information used in this study
Primer	Sequence(5'-3')	Usage
SiNRX1-F	GAATCCGAGCGCAAAACCCAC	Cloning of genes
SiNRX1-R	CTCTAGGCCTTCCTGCACACA
SiNRX2-F	GTCGGAGGAAGAGCACGGGAAG
SiNRX2-R	CAGACCACGTCCAATACACAGCTAG
SiNRX3-F	CACAAGGCGGAGAGATGGAAG
SiNRX3-R	CCATTGCTTTCATCGAGTCCTTTAG
Pcambia1302-SiNRX1-F	atctcgagctcaagcttcgaaATGGCGGAGGCGGCGCCC	Vector construction for subcellular localization
Pcambia1302-SiTRX1-R	ccgtcgactgcagaattcgaaGGCCTTCCTGCACACACCT
Pcambia1302-SiNRX2-F	atctcgagctcaagcttcgaaATGGCTGGTGTTCTGCTGGA
Pcambia1302-SiNRX2-R	ccgtcgactgcagaattcgaaACCGGTCCCCGCGCTGCC
Pcambia1302-SiNRX3-F	atctcgagctcaagcttcgaaATGGAAGGAAGGGAGGAGGTG
Pcambia1302-SiNRX3-R	ccgtcgactgcagaattcgaaGATGCTCTCTGCATTACTTGCTCC
pGBKT7-SiNRX1-F	atggccatggaggccgaattcATGGCGGAGGCGGCGCCC	Vector construction for transcriptional activation
pGBKT7-SiNRX1-R	atgcggccgctgcaggtcgacGGCCTTCCTGCACACACCT
pGBKT7-SiNRX2-F	atggccatggaggccgaattcATGGCTGGTGTTCTGCTGGA
pGBKT7-SiNRX2-R	atgcggccgctgcaggtcgacACCGGTCCCCGCGCTGCC
pGBKT7-SiNRX3-F	atggccatggaggccgaattcATGGAAGGAAGGGAGGAGGTG
pGBKT7-SiNRX3-R	atgcggccgctgcaggtcgacTTAGATGCTCTCTGCATTACTTGCT
PBI121-SiNRX1-F	acgggggactctagaggatccATGGCGGAGGCGGCGCCC	Vector construction for overexpression
PBI121-SiNRX1-R	cgatcggggaaattcgagctcCTAGGCCTTCCTGCACACACC
qRT-SiNRX1-F	CAGGTGAAGATCAGCAGCATTGAG	qRT-PCR
qRT-SiNRX1-R	GCCAGTTCTTTGTATGCTTCGAT
qRT-SiNRX2-F	GGGTTCGCTGGTCTCTCCC
qRT-SiNRX2-R	CCTCGCATTTCGGGTACCAG
qRT-SiNRX3-F	GTGACCTGCCTCTTCTTCTCAG
qRT-SiNRX3-R	GCTGGTCTCGTCATGATCAAGTG
SiActin-7-F	GGCAAACAGGGAGAAGATGA	Reference gene
SiActin-7-R	GAGGTTGTCGGTAAGGTCACG
AtP5CS1-F	TTGTGATCCCAAGAGGAAGC	qPT-PCR
AtP5CS1-R	CGCTTTGCCATATCCGTATC
AtRD29A-F	CTTGATGGTCAACGGAAGGT
AtRD29A-R	CAATCTCCGGTACTCCTCCA
AtDREB2A-F	TGACCTAAATGGCGACGATGT
AtDREB2A-R	TCCAAGTAACTCAAGTCGTCG
AtPOD1-F	TCTGACCGTTCAAGAAATGG
AtPOD1-R	TGGAGCAACCCGTAACCGTG
AtSOD(Cu/Zn)-F	ACTGCCACCTTCACAATCACTG
AtSOD(Cu/Zn)-R	GCTTTAGCCCTGGAGACCAATG
AtCAT1-F	TGGAGGAGCCAATCACAG
AtCAT1-R	CAAGACCAAGCGACCAAC
AtNRX1-F	CCCAGGATCTTCACTCGCTT	Reference gene
AtNRX1-R	CGTTGTAGACTTCCACCAGC
AtNRX2-F	CAGCTGATTACCAAGTTAAG
AtNRX2-R:	GATTGCAGAGAAGAAGAGAC
Tubulin beta-2-F	AAGGGACACTACACGGAAGGA
Tubulin beta-2-R	GGAACACCGAGAAGGTAAGCA
the sites of restriction are shown in bold
